# Supplementary material for: Proximity proteomics in a marine diatom reveals a putative cell surface-to-chloroplast iron trafficking pathway
Source: eLife. 2021 Feb 16;10:e52770. doi: 10.7554/eLife.52770 (PMC7972479; doi:10.7554/eLife.52770)
Supplement: Figure 2—source data 3. [file elife-52770-fig2-data3.zip › Figure2sourcedata3.csv]

Strain_ID	Average	SD
WT	2.89E+02	1.22E+02
pTF-APEX2	1.21E+04	1.02E+03
