# Supplementary material for: Proximity proteomics in a marine diatom reveals a putative cell surface-to-chloroplast iron trafficking pathway
Source: eLife. 2021 Feb 16;10:e52770. doi: 10.7554/eLife.52770 (PMC7972479; doi:10.7554/eLife.52770)
Supplement: Figure 4—source data 2. [file elife-52770-fig4-data2.zip]

Archive with 1 entries (1 files):
- Figure4sourcedata2 (1).txt
